# Supplementary material for: Characterization of the Survival Influential Genes in Carcinogenesis
Source: Int J Mol Sci. 2021 Apr 22;22(9):4384. doi: 10.3390/ijms22094384 (PMC8122717; doi:10.3390/ijms22094384)
Supplement: Supplementary file 1 [file ijms-22-04384-s001.zip]

Archive with 1 entries (1 files):
- ijms-1184805-supplementary.pdf
